# Supplementary material for: Transmission Dynamics of Torque Teno Sus Virus 1 (TTSuV1) Between Wild and Farmed Pigs: A Molecular Tool for Monitoring Cross-Population Spillover in Swine
Source: Microorganisms. 2025 Dec 3;13(12):2751. doi: 10.3390/microorganisms13122751 (PMC12735655; doi:10.3390/microorganisms13122751)
Supplement: Supplementary file 1 [file microorganisms-13-02751-s001.zip]

Archive with 1 entries (1 files):
- microorganisms-3952846-supplementary.pdf
